# Supplementary material for: The duodenal mucosa associated microbiome, visceral sensory function, immune activation and psychological comorbidities in functional gastrointestinal disorders with and without self-reported non-celiac wheat sensitivity
Source: Gut Microbes. 2022 Oct 27;14(1):2132078. doi: 10.1080/19490976.2022.2132078 (PMC9621048; doi:10.1080/19490976.2022.2132078)
Supplement: Supplemental Material [file KGMI_A_2132078_SM6178.zip]

Archive with 2 entries (2 files):
- KGMI_20211017R2_Supplementary_Figures.pdf
- KGMI_20211017R2_Supplementary_File_CLEAN.docx
